# Supplementary material for: Extended-Spectrum ß-Lactamase-Producing Escherichia coli Among Humans, Beef Cattle, and Abattoir Environments in Nigeria
Source: Front Cell Infect Microbiol. 2022 Apr 7;12:869314. doi: 10.3389/fcimb.2022.869314 (PMC9021871; doi:10.3389/fcimb.2022.869314)
Supplement: Supplementary file 1 [file DataSheet_1.zip › Supplementary data/Supplementary data_1.xlsx]

## Sheet: QC Report for all isolates
Sample Name	% Dups	% GC	Length	% Failed	M Seqs
MA109_S32_L001_R1.paired	0.165	0.51	218 bp	0.18	0.7
MA109_S32_L001_R2.paired	0.136	0.51	154 bp	0.18	0.7
MA117_S12_L001_R1.paired	0.095	0.5	227 bp	0.18	0.3
MA117_S12_L001_R2.paired	0.097	0.5	197 bp	0.18	0.3
MA005_S7_L001_R1.paired	0.153	0.5	221 bp	0.09	0.6
MA005_S7_L001_R2.paired	0.147	0.5	182 bp	0.09	0.6
MA013_S36_L001_R1.paired	0.121	0.5	228 bp	0.09	0.3
MA013_S36_L001_R2.paired	0.117	0.5	184 bp	0.18	0.3
MA091_S12_L001_R1.paired	0.137	0.5	221 bp	0.09	0.4
MA091_S12_L001_R2.paired	0.128	0.5	178 bp	0.09	0.4
MA101_S4_L001_R1.paired	0.179	0.51	233 bp	0.09	0.5
MA101_S4_L001_R2.paired	0.169	0.51	182 bp	0.18	0.5
MA102_S8_L001_R1.paired	0.147	0.5	223 bp	0.09	0.4
MA102_S8_L001_R2.paired	0.142	0.5	183 bp	0.09	0.4
MA104_S1_L001_R1.paired	0.133	0.51	229 bp	0.09	0.6
MA104_S1_L001_R2.paired	0.124	0.51	183 bp	0.18	0.6
MA106_S43_L001_R1.paired	0.203	0.51	206 bp	0.18	0.5
MA106_S43_L001_R2.paired	0.188	0.51	149 bp	0.18	0.5
MA108_S33_L001_R1.paired	0.169	0.51	204 bp	0.18	0.5
MA108_S33_L001_R2.paired	0.156	0.51	163 bp	0.18	0.5
MA109_S40_L001_R1.paired	0.124	0.5	228 bp	0.09	0.3
MA109_S40_L001_R2.paired	0.118	0.5	184 bp	0.18	0.3
MA110_S41_L001_R1.paired	0.272	0.51	219 bp	0.18	0.5
MA110_S41_L001_R2.paired	0.244	0.5	150 bp	0.18	0.5
MA111_S38_L001_R1.paired	0.338	0.5	204 bp	0.18	0.4
MA111_S38_L001_R2.paired	0.315	0.5	147 bp	0.18	0.4
MA112_S30_L001_R1.paired	0.138	0.51	208 bp	0.18	0.6
MA112_S30_L001_R2.paired	0.122	0.51	159 bp	0.18	0.6
MA113_S37_L001_R1.paired	0.112	0.51	211 bp	0.18	0.4
MA113_S37_L001_R2.paired	0.091	0.51	141 bp	0.18	0.4
MA114_S3_L001_R1.paired	0.111	0.5	228 bp	0.18	0.3
MA114_S3_L001_R2.paired	0.114	0.5	198 bp	0.18	0.3
MA118_S11_L001_R1.paired	0.12	0.5	232 bp	0.18	0.3
MA118_S11_L001_R2.paired	0.123	0.5	197 bp	0.09	0.3
MA121_S1_L001_R1.paired	0.167	0.5	207 bp	0.09	0.5
MA121_S1_L001_R2.paired	0.154	0.5	179 bp	0.09	0.5
MA150_S17_L001_R1.paired	0.102	0.5	231 bp	0.18	0.3
MA150_S17_L001_R2.paired	0.106	0.5	202 bp	0.09	0.3
MA151_S42_L001_R1.paired	0.11	0.51	212 bp	0.18	0.4
MA151_S42_L001_R2.paired	0.093	0.51	146 bp	0.18	0.4
MA153_S3_L001_R1.paired	0.304	0.51	207 bp	0.09	1.8
MA153_S3_L001_R2.paired	0.288	0.51	187 bp	0.09	1.8
MA154_S2_L001_R1.paired	0.344	0.51	235 bp	0.09	1.9
MA154_S2_L001_R2.paired	0.325	0.51	185 bp	0.09	1.9
MA156_S28_L001_R1.paired	0.164	0.51	214 bp	0.18	0.8
MA156_S28_L001_R2.paired	0.134	0.51	152 bp	0.18	0.8
MA158_S39_L001_R1.paired	0.118	0.5	228 bp	0.09	0.3
MA158_S39_L001_R2.paired	0.113	0.5	182 bp	0.18	0.3
MA159_S39_L001_R1.paired	0.128	0.51	212 bp	0.18	0.5
MA159_S39_L001_R2.paired	0.112	0.51	150 bp	0.18	0.5
MA161_S29_L001_R1.paired	0.237	0.51	209 bp	0.18	0.6
MA161_S29_L001_R2.paired	0.21	0.51	155 bp	0.18	0.6
MA162_S4_L001_R1.paired	0.239	0.49	223 bp	0.09	0.4
MA162_S4_L001_R2.paired	0.227	0.49	182 bp	0.09	0.4
MA164_S32_L001_R1.paired	0.117	0.51	203 bp	0.18	0.5
MA164_S32_L001_R2.paired	0.106	0.51	152 bp	0.18	0.5
MA165_S19_L001_R1.paired	0.174	0.5	231 bp	0.09	0.5
MA165_S19_L001_R2.paired	0.162	0.5	183 bp	0.09	0.5
MA166_S1_L001_R1.paired	0.171	0.5	190 bp	0.18	0.5
MA166_S1_L001_R2.paired	0.164	0.5	147 bp	0.18	0.5
MA195_S18_L001_R1.paired	0.182	0.5	220 bp	0.09	0.5
MA195_S18_L001_R2.paired	0.176	0.5	188 bp	0.09	0.5
MA196_S16_L001_R1.paired	0.122	0.5	228 bp	0.18	0.3
MA196_S16_L001_R2.paired	0.126	0.5	196 bp	0.18	0.3
MA199_S15_L001_R1.paired	0.121	0.5	226 bp	0.18	0.3
MA199_S15_L001_R2.paired	0.126	0.5	198 bp	0.18	0.3
MA202_S14_L001_R1.paired	0.114	0.5	230 bp	0.18	0.3
MA202_S14_L001_R2.paired	0.115	0.5	197 bp	0.09	0.3
MA210_S13_L001_R1.paired	0.176	0.5	235 bp	0.18	0.4
MA210_S13_L001_R2.paired	0.179	0.5	202 bp	0.18	0.4
MA212_S2_L001_R1.paired	0.111	0.5	224 bp	0.18	0.4
MA212_S2_L001_R2.paired	0.115	0.5	198 bp	0.09	0.4
MA224_S41_L001_R1.paired	0.127	0.5	225 bp	0.09	0.4
MA224_S41_L001_R2.paired	0.124	0.5	186 bp	0.18	0.4
MA233_S8_L001_R1.paired	0.109	0.5	228 bp	0.18	0.3
MA233_S8_L001_R2.paired	0.112	0.5	197 bp	0.18	0.3
MA240_S7_L001_R1.paired	0.097	0.5	227 bp	0.18	0.3
MA240_S7_L001_R2.paired	0.101	0.5	201 bp	0.18	0.3
MA246_S6_L001_R1.paired	0.116	0.5	229 bp	0.27	0.3
MA246_S6_L001_R2.paired	0.118	0.5	198 bp	0.09	0.3
MA249_S5_L001_R1.paired	0.166	0.5	210 bp	0.18	0.4
MA249_S5_L001_R2.paired	0.172	0.5	189 bp	0.09	0.4
MA252_S4_L001_R1.paired	0.106	0.5	229 bp	0.18	0.3
MA252_S4_L001_R2.paired	0.11	0.5	198 bp	0.09	0.3
MA253_S2_L001_R1.paired	0.222	0.51	212 bp	0.18	0.6
MA253_S2_L001_R2.paired	0.199	0.51	149 bp	0.18	0.6
MA257_S15_L001_R1.paired	0.119	0.51	194 bp	0.09	0.4
MA257_S15_L001_R2.paired	0.114	0.51	152 bp	0.18	0.4
MA259_S6_L001_R1.paired	0.18	0.5	219 bp	0.09	0.6
MA259_S6_L001_R2.paired	0.171	0.5	183 bp	0.09	0.6
MA262_S16_L001_R1.paired	0.098	0.5	204 bp	0.09	0.3
MA262_S16_L001_R2.paired	0.09	0.5	160 bp	0.18	0.3
MA264_S19_L001_R1.paired	0.103	0.51	208 bp	0.18	0.4
MA264_S19_L001_R2.paired	0.09	0.51	148 bp	0.18	0.4
MA266_S3_L001_R1.paired	0.142	0.5	225 bp	0.09	0.5
MA266_S3_L001_R2.paired	0.132	0.5	180 bp	0.09	0.5
MA267_S20_L001_R1.paired	0.151	0.51	210 bp	0.18	0.6
MA267_S20_L001_R2.paired	0.134	0.51	150 bp	0.18	0.6
MA269_S30_L001_R1.paired	0.117	0.51	202 bp	0.18	0.5
MA269_S30_L001_R2.paired	0.096	0.51	136 bp	0.18	0.5
MA277_S43_L001_R1.paired	0.147	0.49	223 bp	0.18	0.3
MA277_S43_L001_R2.paired	0.144	0.49	187 bp	0.18	0.3
MA279_S5_L001_R1.paired	0.146	0.5	220 bp	0.09	0.4
MA279_S5_L001_R2.paired	0.132	0.5	161 bp	0.18	0.4
MA282_S14_L001_R1.paired	0.136	0.5	218 bp	0.09	0.4
MA282_S14_L001_R2.paired	0.131	0.5	180 bp	0.09	0.4
MA283_S11_L001_R1.paired	0.089	0.51	181 bp	0.18	0.3
MA283_S11_L001_R2.paired	0.092	0.51	150 bp	0.18	0.3
MA284_S4_L001_R1.paired	0.233	0.51	200 bp	0.09	0.4
MA284_S4_L001_R2.paired	0.217	0.51	145 bp	0.18	0.4
MA286_S10_L001_R1.paired	0.16	0.52	193 bp	0.18	0.4
MA286_S10_L001_R2.paired	0.153	0.51	150 bp	0.18	0.4
MA287_S13_L001_R1.paired	0.17	0.5	222 bp	0.09	0.4
MA287_S13_L001_R2.paired	0.161	0.5	178 bp	0.09	0.4
MA289_S12_L001_R1.paired	0.091	0.51	201 bp	0.18	0.4
MA289_S12_L001_R2.paired	0.081	0.51	148 bp	0.18	0.4
MA291_S2_L001_R1.paired	0.144	0.5	210 bp	0.09	0.4
MA291_S2_L001_R2.paired	0.14	0.5	192 bp	0.09	0.4
MA293_S3_L001_R1.paired	0.121	0.52	204 bp	0.18	0.5
MA293_S3_L001_R2.paired	0.106	0.51	148 bp	0.18	0.5
MA295_S31_L001_R1.paired	0.249	0.51	218 bp	0.18	0.8
MA295_S31_L001_R2.paired	0.213	0.51	153 bp	0.18	0.8
MA297_S7_L001_R1.paired	0.113	0.51	182 bp	0.18	0.4
MA297_S7_L001_R2.paired	0.111	0.51	149 bp	0.18	0.4
MA301_S25_L001_R1.paired	0.102	0.5	237 bp	0.18	0.2
MA301_S25_L001_R2.paired	0.102	0.5	196 bp	0.18	0.2
MA302_S22_L001_R1.paired	0.27	0.52	227 bp	0.18	1.1
MA302_S22_L001_R2.paired	0.22	0.52	146 bp	0.18	1.1
MA303_S21_L001_R1.paired	0.125	0.52	201 bp	0.18	0.4
MA303_S21_L001_R2.paired	0.117	0.52	154 bp	0.18	0.4
MA304_S17_L001_R1.paired	0.212	0.5	223 bp	0.09	0.6
MA304_S17_L001_R2.paired	0.204	0.5	184 bp	0.09	0.6
MA305_S24_L001_R1.paired	0.182	0.49	230 bp	0.27	0.2
MA305_S24_L001_R2.paired	0.187	0.49	196 bp	0.18	0.2
MA306_S8_L001_R1.paired	0.112	0.51	220 bp	0.18	0.4
MA306_S8_L001_R2.paired	0.091	0.51	147 bp	0.18	0.4
MA309_S9_L001_R1.paired	0.149	0.5	228 bp	0.09	0.4
MA309_S9_L001_R2.paired	0.14	0.49	185 bp	0.09	0.4
MA324_S29_L001_R1.paired	0.173	0.52	203 bp	0.18	0.3
MA324_S29_L001_R2.paired	0.155	0.52	143 bp	0.18	0.3
MA328_S38_L001_R1.paired	0.212	0.5	222 bp	0.09	0.4
MA328_S38_L001_R2.paired	0.207	0.5	186 bp	0.18	0.4
MA343_S5_L001_R1.paired	0.154	0.5	221 bp	0.09	0.5
MA343_S5_L001_R2.paired	0.145	0.5	179 bp	0.09	0.5
MA365_S14_L001_R1.paired	0.208	0.51	218 bp	0.18	0.5
MA365_S14_L001_R2.paired	0.185	0.51	147 bp	0.18	0.5
MA366_S13_L001_R1.paired	0.232	0.52	187 bp	0.09	0.4
MA366_S13_L001_R2.paired	0.236	0.52	156 bp	0.18	0.4
MA367_S6_L001_R1.paired	0.091	0.51	203 bp	0.18	0.4
MA367_S6_L001_R2.paired	0.081	0.51	146 bp	0.18	0.4
MA371_S34_L001_R1.paired	0.145	0.51	209 bp	0.18	0.5
MA371_S34_L001_R2.paired	0.127	0.51	149 bp	0.18	0.5
MA374_S3_L001_R1.paired	0.265	0.5	207 bp	0.09	0.6
MA374_S3_L001_R2.paired	0.255	0.5	189 bp	0.09	0.6
MA375_S10_L001_R1.paired	0.127	0.5	225 bp	0.09	0.3
MA375_S10_L001_R2.paired	0.121	0.5	184 bp	0.18	0.3
MA376_S1_L001_R1.paired	0.135	0.5	228 bp	0.27	0.3
MA376_S1_L001_R2.paired	0.14	0.5	198 bp	0.09	0.3
MA378_S40_L001_R1.paired	0.128	0.51	210 bp	0.18	0.5
MA378_S40_L001_R2.paired	0.114	0.51	152 bp	0.18	0.5
MA379_S35_L001_R1.paired	0.145	0.5	229 bp	0.09	0.3
MA379_S35_L001_R2.paired	0.136	0.5	175 bp	0.18	0.3
MA381_S25_L001_R1.paired	0.142	0.51	192 bp	0.09	0.3
MA381_S25_L001_R2.paired	0.141	0.51	156 bp	0.18	0.3
MA382_S6_L001_R1.paired	0.114	0.5	221 bp	0.09	0.5
MA382_S6_L001_R2.paired	0.106	0.5	168 bp	0.18	0.5
MA387_S22_L001_R1.paired	0.175	0.49	220 bp	0.18	0.3
MA387_S22_L001_R2.paired	0.181	0.49	197 bp	0.09	0.3
MA406_S21_L001_R1.paired	0.094	0.5	223 bp	0.18	0.3
MA406_S21_L001_R2.paired	0.097	0.5	195 bp	0.18	0.3
MA413_S4_L001_R1.paired	0.162	0.5	210 bp	0.09	0.5
MA413_S4_L001_R2.paired	0.155	0.5	189 bp	0.09	0.5
MA420_S42_L001_R1.paired	0.111	0.5	217 bp	0.09	0.4
MA420_S42_L001_R2.paired	0.108	0.5	182 bp	0.18	0.4
MA423_S4_L001_R1.paired	0.163	0.5	197 bp	0.09	0.7
MA423_S4_L001_R2.paired	0.155	0.49	158 bp	0.18	0.7
MA424_S19_L001_R1.paired	0.106	0.5	220 bp	0.18	0.3
MA424_S19_L001_R2.paired	0.11	0.5	193 bp	0.18	0.3
MA425_S9_L001_R1.paired	0.096	0.5	230 bp	0.18	0.2
MA425_S9_L001_R2.paired	0.101	0.5	198 bp	0.18	0.2
MA433_S1_L001_R1.paired	0.273	0.49	223 bp	0.18	1
MA433_S1_L001_R2.paired	0.262	0.49	183 bp	0.09	1
MA434_S16_L001_R1.paired	0.14	0.51	212 bp	0.18	0.6
MA434_S16_L001_R2.paired	0.113	0.51	139 bp	0.18	0.6
MA435_S11_L001_R1.paired	0.178	0.5	228 bp	0.09	0.4
MA435_S11_L001_R2.paired	0.168	0.49	181 bp	0.18	0.4
MA443_S35_L001_R1.paired	0.127	0.51	227 bp	0.18	0.4
MA443_S35_L001_R2.paired	0.101	0.51	145 bp	0.18	0.4
MA444_S3_L001_R1.paired	0.097	0.51	241 bp	0.09	0.3
MA444_S3_L001_R2.paired	0.091	0.51	185 bp	0.18	0.3
MA445_S34_L001_R1.paired	0.172	0.51	228 bp	0.18	0.6
MA445_S34_L001_R2.paired	0.142	0.51	158 bp	0.18	0.6
MA447_S15_L001_R1.paired	0.174	0.5	212 bp	0.09	0.4
MA447_S15_L001_R2.paired	0.167	0.49	178 bp	0.18	0.4
